# Supplementary material for: Qualitative Investigation into the Mental Health of Healthcare Workers in Japan during the COVID-19 Pandemic
Source: Int J Environ Res Public Health. 2022 Jan 5;19(1):568. doi: 10.3390/ijerph19010568 (PMC8744919; doi:10.3390/ijerph19010568)
Supplement: Supplementary file 1 [file ijerph-19-00568-s001.zip]

Archive with 1 entries (1 files):
- ijerph-1477650-supplementary File S1.pdf
